# Supplementary material for: The Transcription Axes ERK-Elk1, JNK-cJun, and JAK-STAT Promote Autophagy Activation and Proteasome Inhibitor Resistance in Prostate Cancer Cells
Source: Curr Issues Mol Biol. 2025 May 12;47(5):352. doi: 10.3390/cimb47050352 (PMC12110616; doi:10.3390/cimb47050352)
Supplement: Supplementary file 1 [file cimb-47-00352-s001.zip]

Archive with 3 entries (3 files):
- cimb-3614166-supplementary.pdf
- Kalampounias_et_al._2025_CIMB_Supplement_Figures.zip
- Supporting_Raw_Images.pdf
